# Supplementary material for: Lactic Acid Bacteria–Yeast Consortia Enhance Nutritional Quality, Safety, and Volatilome of Fermented Chickpea Flour
Source: Foods. 2026 Apr 4;15(7):1239. doi: 10.3390/foods15071239 (PMC13073144; doi:10.3390/foods15071239)
Supplement: Supplementary file 1 [file foods-15-01239-s001.zip]

Archive with 1 entries (1 files):
- foods-4167946-supplementary.pdf
